# Supplementary material for: Study on Microstructure and Properties of Micron Copper Powder-Liquid Metal Gallium Composite Interconnect Joint
Source: Materials (Basel). 2026 Jan 13;19(2):314. doi: 10.3390/ma19020314 (PMC12842934; doi:10.3390/ma19020314)
Supplement: Supplementary file 1 [file materials-19-00314-s001.zip]

Archive with 1 entries (1 files):
- materials-4071663-supplementary.pdf
